# Supplementary material for: Parkin-mediated mitophagy is negatively regulated by FOXO3A, which inhibits Plk3-mediated mitochondrial ROS generation in STZ diabetic stress-treated pancreatic β cells
Source: PLoS One. 2023 May 3;18(5):e0281496. doi: 10.1371/journal.pone.0281496 (PMC10155949; doi:10.1371/journal.pone.0281496)
Supplement: S1 Data — (XLSX) [file pone.0281496.s002.xlsx]

## Sheet: Sheet1
Fig. 1B		DMSO			STZ						DMSO			STZ
		a	b	c	a	b	c				a	b	c	a	b	c
	Avs	10	15	5	32	40	47	Beta TC-6			5	7	10	36	35	43		Beta TC-tet
Fig. 1D		DMSO			CCCP			STZ
		a	b	c	a	b	c	a	b	c
	MitoSOX	0.85	1.1	1.05	4.2	3.5	3.3	3.5	3.1	3.6
Fig. 2C		Contol shRNA						PINK1 shRNA									Contol shRNA						PINK1 shRNA
		DMSO			STZ			DMSO			STZ						DMSO			H2O2			DMSO			H2O2
		a	b	c	a	b	c	a	b	c	a	b	c				a	b	c	a	b	c	a	b	c	a	b	c
	MitoSOX	1.2	0.8	1	3.2	3.5	3.8	0.9	1	1.1	3.7	3.4	3.8				0.9	0.9	1.2	3.5	3.5	3.7	0.8	1.1	1.1	3.6	3.5	3.8
Fig. 2E	Beta TC-6	Contol shRNA						PINK1 shRNA						Beta TC-tet			Contol shRNA						PINK1 shRNA
		DMSO			STZ			DMSO			STZ						DMSO			STZ			DMSO			STZ
		a	b	c	a	b	c	a	b	c	a	b	c				a	b	c	a	b	c	a	b	c	a	b	c
	Mito-Parkin	10	20	15	40	65	55	5	5	10	35	20	25				10	10	15	45	50	45	5	5	10	15	20	15
Fig. 3A (R1)		Genral water						NAC						COA						PINK1						NAC + PINK1						COA + PINK1
		DMSO			STZ			DMSO			STZ			DMSO			STZ			DMSO			STZ			DMSO			STZ			DMSO			STZ
		a	b	c	a	b	c	a	b	c	a	b	c	a	b	c	a	b	c	a	b	c	a	b	c	a	b	c	a	b	c	a	b	c	a	b	c
	Mito-Parkin	10	5	10	55	55	50	5	5	5	25	15	20	5	10	5	25	20	15	35	40	40	50	55	60	30	35	35	35	35	40	40	35	35	40	35	30
Fig. 3B		Genral water						NAC						COA						NAC + PINK1						COA + PINK1
		DMSO			STZ			DMSO			STZ			DMSO			STZ			DMSO			STZ			DMSO			STZ
		a	b	c	a	b	c	a	b	c	a	b	c	a	b	c	a	b	c	a	b	c	a	b	c	a	b	c	a	b	c
	Mito-Parkin	15	10	15	45	55	60	10	5	5	20	20	15	5	5	10	25	20	15	35	35	30	30	30	35	30	35	35	35	30	30
Fig. 3D		Control KD			Control KD			Control KD			Control KD			Control KD			Control KD			Control KD			Control KD			Plk3 KD
		Vector			Vector			Vector			Vector			Vector			Vector			FOXOA3			Vector			Vector
		Control KD			Control KD			Control KD			Control KD			FOXOA3 KD			FOXOA3 KD			Control KD			FOXOA3 KD			FOXOA3 KD
		DMSO			DMSO			DMSO			NAC			DMSO			NAC			DMSO			DMSO			DMSO
		General Water			General Water			COA			General Water			COA			General Water			General Water			General Water			General Water
		DMSO			STZ			STZ			STZ			STZ			STZ			STZ			STZ			STZ
		a	b	c	a	b	c	a	b	c	a	b	c	a	b	c	a	b	c	a	b	c	a	b	c	a	b	c
	Mito-Parkin	10	15	15	50	55	55	20	25	15	25	15	15	50	45	45	45	50	40	25	25	20	55	50	60	20	25	30
Fig. 4C		Control									NAC									COA									3-MA									Parkin KD									FOXOA3
		DMSO			STZ			H2O2			DMSO			STZ			H2O2			DMSO			STZ			H2O2			DMSO			STZ			H2O2			DMSO			STZ			H2O2			DMSO
		a	b	c	a	b	c	a	b	c	a	b	c	a	b	c	a	b	c	a	b	c	a	b	c	a	b	c	a	b	c	a	b	c	a	b	c	a	b	c	a	b	c	a	b	c	a	b	c
	Sphere (=n)	34	35	41	11	7	5	8	12	11	33	32	35	28	20	22	23	21	26	43	38	44	27	22	23	26	22	23	33	32	36	25	23	23	22	23	26	37	32	38	21	27	20	28	23	22	38	33	35
Fig. 4D-R1		3mM																					STZ+PK KD
		DMSO			STZ			STZ+NAC			STZ+COA			STZ+3MA			STZ+PK KD			STZ+FOXOA3			DMSO			STZ			STZ+NAC			STZ+COA			STZ+3MA			STZ+PK KD			STZ+FOXOA3
		a	b	c	a	b	c	a	b	c	a	b	c	a	b	c	a	b	c	a	b	c	a	b	c	a	b	c	a	b	c	a	b	c	a	b	c	a	b	c	a	b	c
	insulin/Sphere	0.3	0.2	0.5	0.1	0.1	0.1	0.2	0,3	0.3	0.3	0.2	0.3	0.3	0.3	0.2	0.2	0.2	0.3	0.3	0.2	0.2	3.2	3,1	2,9	1.1	0.8	1.5	2.3	2.5	2.3	2.2	2.5	2.3	2.3	1.8	2.2	1.8	1.9	1.7	1.9	1.8	1.9
Supple. Fig. S2A		Genral water						NAC						COA						NAC + PINK1						COA + PINK1
		DMSO			STZ			DMSO			STZ			DMSO			STZ			DMSO			STZ			DMSO			STZ
		a	b	c	a	b	c	a	b	c	a	b	c	a	b	c	a	b	c	a	b	c	a	b	c	a	b	c	a	b	c
	MitoSOX	1.3	0.9	0.8	3.5	3.3	4.1	0.2	0.3	0.1	1.4	1.3	1.3	0.3	0.5	0.4	1.6	1.2	1.3	0.3	0.3	0.2	1.4	1.3	1.4	0.4	0.2	0.5	1.3	1.5	1.5
Supple. Fig. S2B		DMSO												STZ
		Vector			Plk3			Plk3 + NAC			Plk3 + COA			Vector			Plk3			Plk3 + NAC			Plk3 + COA
		a	b	c	a	b	c	a	b	c	a	b	c	a	b	c	a	b	c	a	b	c	a	b	c
	MitoSOX	0.8	0.9	1.3	2.8	2.5	2.2	1.2	1.3	1.2	1.5	1.3	1.4	4.1	3.8	4.5	3.5	4.3	4.1	1.7	1.5	1.5	1.8	1.5	1.7
Supple. Fig. S3		DMSO						STZ
		Vector			FOXOA3			Vector			FOXOA3
		a	b	c	a	b	c	a	b	c	a	b	c
	MitoSOX	1	0.8	1.2	0.3	0.4	0.3	3.8	3.2	4.2	1.3	1.3	1.5
[truncated: 6 more columns]
